# Supplementary material for: Interaction of Depression and Unhealthy Diets on the Risk of Cardiovascular Diseases and All-Cause Mortality in the Chinese Population: A PURE Cohort Substudy
Source: Nutrients. 2022 Dec 5;14(23):5172. doi: 10.3390/nu14235172 (PMC9736353; doi:10.3390/nu14235172)
Supplement: Supplementary file 1 [file nutrients-14-05172-s001.zip]

Archive with 1 entries (1 files):
- nutrients-2046474-supplementary.pdf
